# Supplementary material for: A Coculture Model Mimicking the Tumor Microenvironment Unveils Mutual Interactions between Immune Cell Subtypes and the Human Seminoma Cell Line TCam-2
Source: Cells. 2022 Mar 4;11(5):885. doi: 10.3390/cells11050885 (PMC8909655; doi:10.3390/cells11050885)
Supplement: Supplementary file 1 [file cells-11-00885-s001.zip]

Archive with 1 entries (1 files):
- cells-1602944-supplementary.pdf
